# Supplementary material for: Bathurst Burr (Xanthium spinosum) Powder—A New Natural Effective Adsorbent for Crystal Violet Dye Removal from Synthetic Wastewaters
Source: Materials (Basel). 2021 Oct 7;14(19):5861. doi: 10.3390/ma14195861 (PMC8510156; doi:10.3390/ma14195861)
Supplement: Supplementary file 1 [file materials-14-05861-s001.zip]

Archive with 1 entries (1 files):
- materials-1372039-supplementary.pdf
